# Supplementary material for: Dynamic Evaluation of Circulating miRNA Profile in EGFR-Mutated NSCLC Patients Treated with EGFR-TKIs
Source: Cells. 2021 Jun 16;10(6):1520. doi: 10.3390/cells10061520 (PMC8235748; doi:10.3390/cells10061520)
Supplement: Supplementary file 1 [file cells-10-01520-s001.zip]

Archive with 1 entries (1 files):
- cells-1245856-supplementary.pdf
